# Supplementary material for: Effects of Work Engagement and Barriers on Evidence-Based Practice Implementation for Clinical Nurses: A Cross-Sectional Study
Source: Healthcare (Basel). 2024 Nov 7;12(22):2223. doi: 10.3390/healthcare12222223 (PMC11593831; doi:10.3390/healthcare12222223)
Supplement: Supplementary file 1 [file healthcare-12-02223-s001.zip]

Archive with 1 entries (1 files):
- healthcare-3245892-supplementary.pdf
